# Supplementary material for: Actionability evaluation of biliary tract cancer by genome transcriptome analysis and Asian cancer knowledgebase
Source: Oncotarget. 2021 Jul 20;12(15):1540–52. doi: 10.18632/oncotarget.28021 (PMC8310666; doi:10.18632/oncotarget.28021)
Supplement: Supplementary file 2 [file oncotarget-12-1540-s002.xlsx]

## Sheet: Supplementary Table 3
Supplementary Table 3: The gene list of transcriptome profiling using RNA
ABCF1	APOC1	BCL6	CC2D1B	CD4	CLEC14A	CUTA	EBF1	ETV1	FGFR1	GNPTAB	HRAS	KRAS	MELK	NAA16	NUTM2B	PLAG1	RABEP1	RUNX1	SS18	TMEM45B	VSIG4
ABI1	APOL3	BCL9	CCDC6	CD40	CLEC6A	CUX1	EBI3	ETV4	FGFR2	GPATCH3	IDO1	KRT14	MET	NAB2	ORC6	PMS2	RAC1	S100A12	SSX1	TMPRSS2	VWF
ABL1	AQP9	BCOR	CCL18	CD5	CLIC3	CXCL10	ECSCR	ETV5	FGFR3	GPC3	IGF2BP3	KRT17	MFAP5	NAGA	P2RX5	POLR2A	RAD21	S1PR5	SSX4	TMUB2	WAS
ACAD9	AR	BCORL1	CCL19	CD68	CLIP1	CXCL14	EDC3	ETV6	FGFR4	GPR160	IGHD	KRT5	MIA	NAT1	PACS1	POU2AF1	RAF1	SAMSN1	STAB2	TNFAIP3	WDFY2
ACCN1	ARID1A	BIRC3	CCL22	CD69	CLTC	CXCL9	EGFR	EWSR1	FHDC1	GPR182	IGHM	KY	MKI67	NCF2	PAFAH1B2	POU5F1	RANBP2	SAP130	STAP1	TNFAIP6	WIF1
ACKR3	ARNT	BIRC5	CCL4	CD74	CLTCL1	CXCR1	EGR2	EXO1	FHIT	GPR4	IGKC	LAMP3	MLH1	NCOA2	PALB2	PPARG	RAP1GDS1	SCUBE2	STAT6	TP53	WT1
ACLY	ASPSCR1	BLM	CCL5	CD79A	CNBP	CXCR2	EHF	EZH2	FIP1L1	GRB7	IL1B	LCK	MLLT10	NCOR2	PAX3	PPIA	RARA	SDHA	SUZ12	TP63	XPO1
ACP5	ASXL1	BLVRA	CCNB1	CD79B	CNOT10	CXCR4	EIF2B4	F13A1	FLI1	GSTM1	IL2RA	LEF1	MLPH	NCR1	PAX5	PPM1D	RB1	SELL	SYCP1	TPSAB1	YWHAE
ACSL3	ATF1	BMPR1A	CCNB1IP1	CD8B	CNOT3	CXorf36	EIF3E	F2RL3	FLT1	GUSB	IL2RB	LGR5	MMP11	NDC80	PAX7	PPP6C	RBM10	SF3A3	SYNPO2	TRAC	ZBTB16
ACTB	ATIC	BRAF	CCND1	CDC20	CNOT4	CXorf67	EIF4A2	F3	FLT3	GZMA	IL4R	LIFR	MMP12	NDRG1	PAX8	PRDM16	RBM15	SFPQ	TACC1	TRAT1	ZC3H14
ACTR3B	ATM	BRCA1	CCND2	CDC6	CNTNAP3	CXXC5	ELF4	FANCD2	FLT4	GZMB	IL6ST	LILRB4	MMP25	NF1	PBX1	PRELP	RBM45	SFRP1	TACC3	TRDC	ZFHX3
ADAM33	ATP1A1	BRCA2	CCND3	CDC73	COG7	CYP39A1	ELK4	FAS	FOXA1	GZMH	IL7R	LMNA	MMP9	NF2	PDCD1LG2	PREX2	RBMS1	SFRP2	TAL1	TRIM39	ZFYVE19
ADGRE1	ATP2B3	BRD4	CCNE1	CDH1	COL14A1	CYP4F3	ELL	FAT1	FOXC1	GZMK	IRF8	LRP1B	MMRN1	NFE2L2	PDE8B	PRF1	RCAN3	SFRP4	TAS2R40	TSC1	ZKSCAN5
AFF1	ATP8B2	BRIP1	CCR7	CDH11	COL1A1	DAXX	EML4	FAT4	FOXO1	HAMP	ISLR	LST1	MMRN2	NFIB	PDGFB	PRG2	RELA	SH2D1B	TBC1D4	TSC2	ZNF143
AFF3	ATR	BTK	CD14	CDH3	COL3A1	DDB2	EP300	FBLN1	FOXO4	HAUS3	ITK	LTB	MNDA	NKG7	PDGFRA	PRKACA	RET	SIGLEC1	TBCEL	TSPYL1	ZNF346
AFF4	ATRX	BUB1B	CD160	CDH5	CPA3	DDIT3	EPAS1	FBXO38	FOXP3	HCK	JAK1	LUM	MRPS5	NMUR1	PDGFRB	PRKAR1A	RHEBL1	SIP1	TBL1XR1	TTC31	ZNF384
AGK	AURKA	C10orf76	CD163	CDK12	CPVL	DDR2	EPS15	FBXW7	FPR1	HDAC3	JAK2	LY86	MS4A1	NOL7	PER1	PRKAR2A	RHOA	SLC12A1	TBP	TUBB	ZNF444
AIF1	AXIN1	C1QC	CD1A	CDK4	CREB3L1	DDX10	ERBB2	FCER2	FPR3	HDC	JAK3	LZTR1	MS4A6A	NONO	PGLYRP1	PRKCA	RHOH	SLC34A2	TCF7L2	TYMS	ZNF703
AKT1	AXIN2	C3AR1	CD1B	CDK6	CREB3L2	DDX3X	ERBB3	FCF1	FTSJ2	HEY1	JAKMIP1	MAF	MSH2	NOTCH1	PGR	PRKCE	RHOJ	SLC37A2	TCL1A	UBASH3A
AKT2	B2M	C5AR1	CD2	CDKN2A	CREBBP	DDX5	ERBB4	FCGR2B	FUBP1	HIF1A	KDM5A	MAFB	MSH6	NR4A3	PHF1	PRPF38A	RNF213	SLC39A6	TERT	UBE2C
ALAS1	BAG1	CACNA1D	CD247	CDX1	CRISPLD2	DDX50	ERC1	FCGR3B	FUS	HIP1	KDR	MALT1	MSR1	NRAS	PHGDH	PSIP1	RNF216	SLC45A3	TET1	UBE2T
ALDH2	BANK1	CAMTA1	CD27	CEACAM3	CRLF2	DDX6	ERCC2	FCMR	G6PD	HIST1H2BC	KEAP1	MAML2	MTMR14	NRG1	PHOX2B	PTEN	RNF43	SLC4A1AP	TET2	USH1G
ALK	BCL10	CANT1	CD28	CENPF	CRTC1	DGKA	ERCC3	FCN1	GAB2	HIST1H3D	KIF2C	MAPK1	MTOR	NTRK1	PIAS1	PTGIS	ROD1	SLCO2A1	TFE3	USP39
AMMECR1L	BCL11A	CARD11	CD300C	CEP55	CSF1R	DHX16	ERCC4	FCRL2	GAPDH	HLA-DQA1	KIT	MAPT	MYBL2	NTRK2	PICALM	PTK6	ROS1	SMAD2	TFRC	USP6
ANKRD55	BCL11B	CARS	CD300E	CHD4	CST7	DNAJC14	ERCC5	FCRL5	GAS7	HMGA2	KLF4	MAST1	MYC	NTRK3	PIK3CA	PTPN13	RPLP0	SMAD3	TGFBR2	USP8
ANLN	BCL2	CASC5	CD33	CIC	CTCF	DNM2	EREG	FERMT2	GCNT4	HNRNPA2B1	KLRB1	MAST2	MYCL	NUBP1	PIK3R4	PTPRB	RRM2	SMAD4	THEMIS	VAV1
APC	BCL2A1	CBFA2T3	CD37	CLC	CTNNB1	DNMT3A	ERG	FEV	GLI1	HOXA11	KLRF1	MCPH1	MYCN	NUF2	PIM1	PTPRT	RRP15	SMARCB1	TLK2	VHL
APOBEC3B	BCL2L1	CBFB	CD38	CLDN11	CTSV	DPT	ESR1	FFAR2	GLIS2	HPGDS	KLRK1	MDM2	MYCT1	NUP214	PKD1L1	PTTG1	RSPO2	SOX18	TMCC1	VNN2
APOBEC3G	BCL3	CBLB	CD3D	CLDN5	CTSW	DROSHA	ETNK1	FGFBP2	GNLY	HPRT1	KMT2A	MDS2	MZB1	NUTM1	PLA2G7	QKI	RSPO3	SPOP	TMEM119	VPS33B
